# Supplementary material for: Fatal Bluetongue Virus Serotype 3 Infection in Female Dogs: A Case Report from Alentejo, Portugal, 2024
Source: Viruses. 2025 Jan 24;17(2):159. doi: 10.3390/v17020159 (PMC11860487; doi:10.3390/v17020159)
Supplement: Supplementary file 1 [file viruses-17-00159-s001.zip]

Archive with 1 entries (1 files):
- viruses-3318544-supplementary.pdf
